# Supplementary material for: Soil seed burial and competition with surrounding plants determine the emergence and development of seedling of an endangered species Horsfieldia hainanensis Merr. in China
Source: Sci Rep. 2019 Nov 29;9:17970. doi: 10.1038/s41598-019-54644-7 (PMC6884613; doi:10.1038/s41598-019-54644-7)
Supplement: Supplementary file 1 — Supplementary Dataset 1 [file 41598_2019_54644_MOESM1_ESM.xlsx]

## Sheet: Data
		PND	PNG	PSL
	1a	86.2595	61.1111	62.5
	2a	12.2137	22.2222	25
	3a	1.14504	11.1111	8.33333
	4a	0.381679	5.55556	4.16667
	2a/1a	14.1593	36.3636	40
	3a/2a	9.375	50	33.3333
	4a/3a	33.3333	50	50
	4a/1a	0.442478	9.09091	6.66667
PND							PNG							PSL
SAMP	1a	2a	3a	4a			SAMP	1a	2a	3a	4a			SAMP	1a	2a	3a	4a
1	23	3	0	0			1	6	3	2	1			1	6	3	1	1
2	35	6	1	1			2	3	2	1	0			2	3	1	0	0
3	33	5	1	0			3	3	1	0	0			3	6	2	1	0
4	26	3	0	0			4	5	2	1	1			4	3	1	0	1
5	28	3	0	0			5	5	2	1	1			5	3	1	0	0
6	26	6	1	0			6	3	0	0	0			6	2	1	1	0
7	29	4	0	0			7	4	1	1	0			7	5	2	1	0
8	26	2	0	0			8	4	1	0	0			8	2	1	0	0
Total	226	32	3	1	262		Total	33	12	6	3	54		Total	30	12	4	2	48
Proportion	86.2595	12.2137	1.14504	0.381679			Proportion	61.1111	22.2222	11.1111	5.55556			Proportion	62.5	25	8.33333	4.16667
	2a/1a	3a/2a	4a/3a	4a/1a				2a/1a	3a/2a	4a/3a	4a/1a				2a/1a	3a/2a	4a/3a	4a/1a
Transformation rate	14.1593	9.375	33.3333	0.442478			Transformation rate	36.3636	50	50	9.09091			Transformation rate	40	33.3333	50	6.66667
